# Supplementary material for: Reactive Oxygen Species Partly Mediate DNA Methylation in Responses to Different Heavy Metals in Pokeweed
Source: Front Plant Sci. 2022 Apr 7;13:845108. doi: 10.3389/fpls.2022.845108 (PMC9021841; doi:10.3389/fpls.2022.845108)
Supplement: Supplementary file 2 [file Table_2.XLSX]

## Sheet: Data A
Supplementary Data A. Raw data of MSAP used in Fig. 5D
Treatment	Sample	Enzyme	E14*TGC69	E14*TGC70	E14*TGC72	E14*TGC73	E14*TGC74	E14*TGC75	E14*TGC76	E14*TGC77	E14*TGC78	E14*TGC79	E14*TGC80	E14*TGC81	E14*TGC82	E14*TGC83	E14*TGC84	E14*TGC85	E14*TGC87	E14*TGC88	E14*TGC89	E14*TGC90	E14*TGC91	E14*TGC92	E14*TGC93	E14*TGC94	E14*TGC95	E14*TGC96	E14*TGC97	E14*TGC98	E14*TGC100	E14*TGC101	E14*TGC102	E14*TGC103	E14*TGC105	E14*TGC106	E14*TGC107	E14*TGC108	E14*TGC109	E14*TGC110	E14*TGC111	E14*TGC112	E14*TGC113	E14*TGC114	E14*TGC115	E14*TGC117	E14*TGC118	E14*TGC120	E14*TGC121
CK	1	HPA	0	1	1	1	0	0	1	1	0	1	0	1	0	0	1	0	0	1	0	0	0	1	1	0	0	1	1	0	1	1	0	1	1	0	0	1	0	0	1	0	0	0	1	0	1	1	1
CK	1	MSP	0	0	1	1	0	0	1	1	0	1	0	1	0	1	1	0	0	1	0	0	1	1	0	1	0	0	1	1	1	0	1	0	0	0	1	0	1	1	0	1	1	0	1	0	1	1	1
CK	2	HPA	1	1	1	0	0	0	1	1	0	0	0	1	0	0	0	1	1	0	1	0	1	1	0	1	0	1	1	1	0	1	0	1	1	0	1	1	0	0	0	1	0	0	0	0	1	1	0
CK	2	MSP	0	1	0	1	0	1	0	0	1	1	1	0	1	0	1	0	1	1	0	0	0	1	1	0	0	1	1	1	1	0	0	1	1	0	1	0	1	0	1	0	1	0	1	1	0	1	1
CK	3	HPA	1	1	1	1	1	0	1	0	0	1	0	1	1	0	1	0	0	1	0	0	1	1	0	1	0	0	1	0	1	0	1	1	1	0	0	0	1	0	1	1	0	0	1	0	1	0	1
CK	3	MSP	0	1	0	1	0	1	1	0	0	1	1	0	1	0	0	1	1	0	1	0	0	1	0	0	0	1	1	0	1	1	1	1	1	0	0	1	0	0	1	0	1	0	0	0	0	1	1
CK	4	HPA	0	0	1	1	1	0	1	0	1	1	0	1	0	0	1	0	0	1	0	0	1	1	0	1	0	0	1	0	1	1	1	0	0	0	1	1	0	1	1	0	1	0	0	0	1	0	1
CK	4	MSP	1	0	0	1	0	1	1	0	1	0	1	1	0	1	0	1	0	0	1	0	0	1	0	1	0	1	1	0	1	0	1	1	1	0	1	0	1	1	0	1	1	0	1	0	1	1	1
CK	5	HPA	0	1	0	1	0	1	1	0	0	0	1	1	0	1	0	1	0	0	1	0	0	1	1	1	0	1	0	1	0	1	0	0	1	0	1	0	1	0	1	0	1	0	1	0	0	1	0
CK	5	MSP	0	1	0	0	0	1	1	0	0	0	0	0	0	0	1	1	0	1	0	0	0	1	0	0	0	0	0	0	0	0	0	0	1	0	0	0	1	0	1	0	0	0	0	0	0	0	0
CK	6	HPA	1	1	0	1	0	1	1	1	0	1	1	0	1	0	0	1	1	0	1	0	1	1	1	0	0	1	0	1	1	0	1	1	1	0	0	1	1	0	1	0	1	0	1	0	1	1	0
CK	6	MSP	1	0	1	1	1	1	1	0	1	0	1	0	1	0	1	0	0	0	1	0	1	0	1	1	0	1	1	0	1	1	0	1	1	0	1	0	0	1	0	1	0	0	1	1	1	1	1
Mn-9μ	1	HPA	1	1	0	1	0	1	0	1	1	0	0	1	1	1	0	1	0	1	1	0	0	1	0	0	0	1	1	0	1	1	0	0	0	0	1	0	1	0	1	0	0	1	1	0	0	1	0
Mn-9μ	1	MSP	1	1	0	1	1	1	1	0	1	0	1	0	1	1	0	0	0	0	1	0	0	1	0	0	0	1	1	1	0	1	0	1	1	0	1	0	1	0	1	0	1	0	1	0	1	1	0
Mn-9μ	2	HPA	0	1	0	0	0	0	0	0	1	0	1	0	1	0	1	0	0	1	0	1	1	1	1	0	0	1	1	0	1	1	1	1	1	0	0	1	1	1	1	1	0	1	1	0	1	1	0
Mn-9μ	2	MSP	0	1	0	1	1	0	1	1	0	1	0	1	1	1	1	1	0	1	0	1	0	1	1	0	1	1	1	0	1	0	0	1	1	0	0	0	1	0	1	0	0	0	1	1	0	0	1
Mn-9μ	3	HPA	1	1	1	0	0	1	1	0	1	1	0	1	0	1	0	1	0	0	1	0	1	0	1	0	0	1	0	1	1	0	1	1	0	1	0	1	0	1	0	0	1	1	1	1	1	0	1
Mn-9μ	3	MSP	1	1	0	0	0	0	0	1	0	1	0	1	1	0	0	1	0	0	1	0	1	0	0	0	0	0	0	0	0	0	0	0	0	0	0	0	0	0	0	0	0	0	0	0	0	0	0
Mn-9μ	4	HPA	0	0	1	0	1	0	1	0	1	1	0	1	1	1	0	0	0	1	0	0	1	0	0	1	0	1	1	1	1	1	0	1	1	0	0	1	0	1	0	0	1	0	1	0	1	1	1
Mn-9μ	4	MSP	0	1	1	1	1	0	1	0	1	1	0	0	1	0	1	0	0	1	0	0	0	1	1	0	0	1	0	1	1	0	1	1	1	0	1	0	0	1	1	0	1	1	0	1	1	1	1
Mn-9μ	5	HPA	0	1	0	1	0	1	0	1	0	0	1	0	1	0	0	0	0	0	1	0	1	0	1	1	0	1	1	0	1	1	0	0	0	0	1	1	0	1	1	0	0	1	1	0	1	1	1
Mn-9μ	5	MSP	0	1	0	1	1	1	1	0	0	1	0	1	0	1	1	1	0	1	0	0	0	1	1	0	0	1	1	1	0	1	0	1	1	0	1	0	1	1	0	1	1	0	0	0	1	0	1
Mn-9μ	6	HPA	0	1	1	1	0	1	1	0	1	1	1	0	0	1	1	0	0	1	0	0	1	1	1	0	0	0	0	1	1	0	1	0	0	1	0	1	1	0	0	1	0	1	1	1	1	0	1
Mn-9μ	6	MSP	1	1	1	0	0	1	0	1	0	1	1	0	1	0	1	1	0	1	0	1	0	1	0	0	0	0	1	1	1	1	0	0	1	0	1	0	1	0	1	0	0	1	0	0	1	0	0
Mn-2m	1	HPA	1	1	1	1	1	0	1	0	1	0	1	0	0	1	0	1	0	1	0	0	0	0	1	0	0	1	1	0	1	1	0	1	1	0	1	1	0	0	0	1	1	0	1	1	1	0	1
Mn-2m	1	MSP	0	1	1	1	1	0	1	0	1	0	0	1	0	1	0	1	0	0	1	0	0	1	0	1	0	0	0	1	0	0	1	1	1	0	1	0	1	0	1	0	1	0	1	0	1	1	1
Mn-2m	2	HPA	0	1	1	0	0	1	1	0	1	0	1	1	0	0	1	0	0	1	0	1	0	1	1	1	0	1	1	1	1	0	1	1	1	0	1	0	1	0	1	1	0	1	1	1	1	1	1
Mn-2m	2	MSP	1	1	0	1	0	0	1	0	1	1	0	0	1	0	0	1	0	1	0	0	0	1	1	0	0	1	1	1	0	0	1	1	1	0	0	1	1	0	0	0	0	0	1	0	1	1	1
Mn-2m	3	HPA	1	1	1	1	1	0	1	1	0	1	0	1	0	1	0	1	0	1	0	0	0	1	1	1	0	1	0	1	0	1	0	1	0	0	0	1	0	1	1	0	1	0	1	1	1	0	0
Mn-2m	3	MSP	1	0	1	1	0	1	1	1	0	1	1	0	1	0	1	0	0	1	0	0	0	1	0	1	0	1	0	1	0	1	1	0	0	1	0	0	0	1	0	0	0	1	1	0	1	1	1
Mn-2m	4	HPA	0	1	1	1	1	0	1	0	1	0	1	1	0	1	0	1	0	1	0	1	0	1	0	1	0	0	1	1	1	1	0	1	1	0	1	0	0	0	1	0	1	0	0	0	1	1	1
Mn-2m	4	MSP	1	1	1	1	0	1	1	0	1	0	1	0	1	0	1	0	0	0	1	0	1	1	0	0	0	1	0	1	0	1	0	1	1	0	1	0	1	0	1	0	1	0	1	0	1	0	1
Mn-2m	5	HPA	0	0	1	1	1	0	1	0	0	1	1	0	0	0	1	1	1	0	0	1	0	1	0	1	0	1	1	0	0	1	0	1	0	0	0	0	1	1	1	0	1	0	0	1	0	0	1
Mn-2m	5	MSP	0	1	0	1	0	1	0	1	0	0	0	0	0	0	1	0	0	0	1	0	1	1	0	1	0	1	1	1	0	0	1	1	1	0	0	0	0	0	1	0	0	1	1	0	1	0	1
Mn-2m	6	HPA	0	1	1	1	0	1	1	0	1	0	1	0	0	0	1	1	0	0	0	0	0	1	1	1	0	1	1	0	0	0	1	1	1	0	1	0	1	0	1	0	1	1	0	0	1	1	1
Mn-2m	6	MSP	1	1	0	1	1	0	1	0	1	0	1	0	1	0	1	0	0	1	0	0	0	1	1	1	0	1	1	1	1	0	0	0	0	1	0	1	0	1	1	0	0	1	1	0	1	1	1
Mn-5m	1	HPA	0	1	1	1	1	0	1	0	0	1	0	1	1	0	0	1	1	0	0	1	0	1	1	1	0	1	1	0	0	1	0	0	1	0	1	0	1	0	0	1	1	0	1	0	1	0	1
Mn-5m	1	MSP	0	1	0	1	1	0	1	0	1	0	0	0	1	0	1	0	0	1	0	1	0	1	1	1	0	1	1	0	1	1	0	0	0	0	0	0	1	0	0	0	1	0	0	0	0	0	0
Mn-5m	2	HPA	0	0	0	0	1	1	1	0	1	0	0	1	0	0	1	0	0	1	0	0	1	0	1	1	0	1	0	1	1	1	1	0	1	0	1	0	0	1	0	0	0	0	1	0	1	1	1
Mn-5m	2	MSP	1	0	1	0	1	0	1	1	0	1	0	1	0	1	1	0	0	1	0	0	1	1	1	0	1	0	0	1	0	1	0	0	0	0	1	1	1	0	0	1	0	1	1	0	1	1	1
Mn-5m	3	HPA	1	0	1	1	0	1	0	1	0	1	0	1	0	0	0	1	0	0	1	0	0	1	0	0	0	1	1	1	0	1	0	1	0	0	1	0	1	0	0	0	0	0	1	1	1	0	1
Mn-5m	3	MSP	1	1	1	0	0	0	1	0	0	0	0	0	1	0	1	0	0	0	1	0	1	0	1	1	0	0	1	1	1	0	1	1	0	1	0	0	1	0	0	1	0	1	0	0	1	1	1
Mn-5m	4	HPA	1	1	1	0	1	0	1	0	1	1	1	0	0	1	1	0	0	1	0	0	1	1	1	0	1	0	1	0	1	1	0	1	1	0	0	1	0	1	0	1	0	0	0	0	1	1	0
Mn-5m	4	MSP	1	0	1	1	1	0	1	0	1	1	0	1	0	1	0	1	0	0	0	0	0	0	1	0	1	1	1	1	1	0	1	1	0	1	0	1	1	0	1	0	0	1	0	1	1	1	1
Mn-5m	5	HPA	0	1	1	1	0	1	0	1	1	0	1	0	1	0	1	1	1	0	0	1	0	1	1	0	0	1	1	0	0	1	0	0	1	0	1	1	0	0	1	0	1	0	1	1	1	0	1
Mn-5m	5	MSP	0	1	0	1	0	1	0	0	1	0	1	0	0	1	0	0	0	1	0	1	0	1	0	1	0	1	1	0	0	0	0	1	1	0	0	0	1	0	1	1	0	0	1	0	1	1	1
Mn-5m	6	HPA	0	1	0	1	0	1	0	1	1	1	0	1	0	1	0	1	1	0	0	1	1	1	0	0	1	0	1	1	1	0	1	1	1	0	0	1	1	0	1	1	0	0	0	0	1	0	1
Mn-5m	6	MSP	0	1	1	1	1	0	1	0	1	0	1	1	1	0	1	0	0	1	0	1	0	1	1	1	0	0	1	1	0	1	0	1	0	0	0	1	1	0	0	0	0	0	1	0	1	1	1
Mn-10m	1	HPA	0	1	0	1	1	0	1	0	1	0	0	0	1	0	1	0	0	1	0	1	1	0	1	0	0	1	1	1	1	1	0	1	1	0	1	0	1	1	0	1	0	1	1	0	0	0	1
Mn-10m	1	MSP	0	1	1	1	1	0	1	0	1	0	1	0	0	0	1	1	0	1	0	0	1	1	1	1	0	0	0	1	0	1	0	0	1	0	1	0	0	1	0	1	0	1	1	0	1	1	0
Mn-10m	2	HPA	0	0	1	0	1	1	0	0	1	0	0	1	1	1	0	0	0	1	0	0	0	1	1	1	0	1	1	0	1	1	0	0	0	0	1	0	1	0	0	1	0	0	1	0	1	1	1
Mn-10m	2	MSP	0	1	1	1	1	0	1	0	1	0	0	1	0	1	0	0	0	1	0	0	0	1	1	1	0	0	1	0	0	1	0	1	1	0	0	1	1	1	1	0	1	1	1	1	1	0	1
Mn-10m	3	HPA	0	1	0	0	1	0	1	0	1	0	0	0	1	1	1	1	1	1	0	0	1	0	0	1	0	0	1	1	1	0	0	0	0	1	1	0	1	0	1	1	0	1	1	0	1	0	1
Mn-10m	3	MSP	1	1	0	1	1	0	1	0	1	0	1	0	0	1	0	1	0	1	0	1	0	1	1	0	0	1	0	1	0	0	1	1	1	0	1	0	1	1	1	1	0	0	1	0	1	1	0
Mn-10m	4	HPA	1	0	1	1	0	1	1	1	0	1	0	1	1	0	0	1	1	0	0	1	0	1	0	1	0	1	0	1	1	0	0	0	1	0	1	0	1	0	1	0	1	0	0	0	1	1	0
Mn-10m	4	MSP	0	0	1	1	1	1	1	0	1	1	0	0	1	0	1	0	1	1	0	0	0	1	0	1	0	1	0	1	0	1	0	1	0	0	1	1	0	0	1	1	0	0	1	1	1	1	1
Mn-10m	5	HPA	1	1	1	1	0	0	1	0	1	0	0	1	0	0	0	1	1	0	1	0	0	1	1	0	0	1	0	1	0	1	0	1	1	0	0	0	1	0	1	0	1	0	1	0	1	1	1
Mn-10m	5	MSP	1	0	1	1	1	0	1	1	0	0	1	1	0	0	1	1	1	0	1	0	1	1	0	1	0	1	0	1	1	0	1	1	0	1	0	1	1	0	1	0	1	0	0	1	1	0	1
Mn-10m	6	HPA	1	0	1	1	0	1	1	1	0	1	0	0	0	0	1	0	1	0	1	0	0	1	1	0	0	1	0	1	1	0	0	0	0	0	0	1	0	1	1	0	1	0	1	0	1	0	1
Mn-10m	6	MSP	1	1	0	1	1	1	1	1	0	1	0	1	1	0	1	0	0	0	1	0	0	1	0	1	0	1	1	1	0	1	0	0	1	0	0	1	1	1	0	1	0	0	0	1	1	0	1
Mn-20m	1	HPA	1	0	1	1	0	1	1	0	1	1	0	1	0	0	1	0	0	1	0	1	0	1	0	0	1	0	1	1	0	1	0	1	1	0	0	0	1	0	0	0	1	0	1	1	1	0	1
Mn-20m	1	MSP	1	1	0	0	1	0	1	0	1	0	1	0	0	0	1	0	0	0	1	0	1	1	0	1	0	1	1	0	1	0	1	1	0	0	1	0	0	1	1	0	0	1	1	0	1	0	1
Mn-20m	2	HPA	1	0	1	1	1	0	1	0	1	0	1	0	0	1	1	1	1	0	1	0	0	1	0	1	0	1	1	1	1	0	0	1	1	0	0	1	0	1	0	0	0	0	1	0	1	0	1
Mn-20m	2	MSP	1	1	1	1	1	0	1	0	1	0	1	0	1	1	0	1	0	1	0	0	0	1	1	0	1	1	0	1	1	0	1	0	1	0	1	0	1	1	1	1	0	0	0	1	1	1	1
Mn-20m	3	HPA	0	1	1	0	1	1	1	0	1	0	1	1	1	0	0	1	0	0	1	0	1	0	1	1	0	1	0	1	0	1	0	1	1	0	0	1	1	1	0	0	0	1	1	1	1	0	1
Mn-20m	3	MSP	0	0	1	1	1	1	0	1	0	1	1	1	0	1	0	1	0	1	0	0	1	1	0	1	0	0	1	1	1	0	0	0	1	0	1	1	1	0	0	1	0	0	1	1	1	1	1
Mn-20m	4	HPA	0	1	1	0	0	0	1	1	0	0	0	1	0	1	0	1	0	0	1	0	1	1	0	1	0	1	1	1	0	1	0	1	1	1	0	1	0	0	1	0	1	0	1	1	1	0	1
Mn-20m	4	MSP	1	1	0	1	1	0	1	0	1	0	0	1	1	1	0	1	0	1	0	1	0	1	0	1	0	1	1	1	0	1	0	1	1	0	0	0	1	0	1	0	1	0	1	0	1	0	1
Mn-20m	5	HPA	1	1	1	0	0	0	1	0	1	0	1	1	0	1	0	1	0	0	1	0	1	1	1	0	0	1	1	1	1	0	1	0	1	0	0	1	0	0	1	0	0	1	1	0	1	0	1
Mn-20m	5	MSP	0	0	0	0	1	0	1	1	1	0	1	1	0	0	1	0	0	1	0	0	1	1	0	0	0	1	1	0	0	0	1	1	0	0	0	1	1	1	0	1	1	1	1	0	1	0	1
Mn-20m	6	HPA	1	1	1	0	1	1	1	0	1	1	0	1	0	0	1	1	0	1	0	0	0	1	1	0	1	0	1	1	1	0	1	1	0	1	0	1	1	0	1	0	0	1	1	0	1	0	1
Mn-20m	6	MSP	1	0	1	1	0	1	1	1	1	0	0	1	1	0	0	1	0	0	1	0	0	0	0	0	1	1	0	1	0	1	0	0	0	0	0	0	0	1	0	1	0	1	1	0	1	0	1
Cd-5μ	1	HPA	1	0	1	1	1	0	1	1	0	0	1	0	0	0	1	1	0	1	1	0	0	1	0	1	0	1	0	1	1	0	1	1	1	0	0	0	1	0	1	0	1	0	1	0	1	1	0
Cd-5μ	1	MSP	0	1	1	1	0	1	1	0	0	0	1	0	1	0	1	0	0	1	0	0	1	1	1	1	0	1	1	0	1	1	1	1	1	0	1	0	1	1	1	0	1	0	1	0	1	0	0
Cd-5μ	2	HPA	1	0	1	1	0	0	1	0	1	0	1	1	1	1	0	1	0	1	0	1	0	1	1	1	1	1	1	1	1	0	0	0	1	1	0	0	0	1	0	1	0	1	1	0	1	1	1
Cd-5μ	2	MSP	0	1	1	1	1	0	1	0	1	1	1	0	1	0	1	1	0	1	0	0	1	1	0	0	0	1	1	0	1	0	1	1	0	1	0	1	1	0	1	0	1	0	1	1	1	0	0
Cd-5μ	3	HPA	0	1	1	1	0	0	1	0	1	0	1	0	0	1	0	1	0	1	0	0	0	1	1	0	1	0	1	0	1	1	0	0	1	0	0	1	0	1	0	1	0	1	1	0	1	1	1
Cd-5μ	3	MSP	0	0	1	1	1	0	1	0	1	0	1	1	0	1	0	1	0	1	0	0	1	0	1	1	0	0	1	0	1	0	1	1	1	0	0	1	0	0	1	0	1	0	1	1	1	1	0
Cd-5μ	4	HPA	0	0	0	1	0	0	1	0	1	0	1	0	1	0	1	1	0	1	0	0	0	1	1	0	0	1	0	0	1	1	1	1	1	0	1	0	1	1	1	0	1	0	1	1	1	0	1
Cd-5μ	4	MSP	0	0	1	1	0	1	0	0	1	0	1	0	0	0	0	1	1	1	0	0	0	1	1	1	0	1	0	1	1	1	1	0	1	1	1	0	1	0	0	1	1	0	1	1	1	0	1
Cd-5μ	5	HPA	1	1	1	0	1	0	1	0	1	0	1	1	1	1	0	0	0	1	0	1	0	1	1	0	0	1	1	1	0	0	1	1	0	0	1	0	0	0	1	0	1	1	1	1	1	0	0
Cd-5μ	5	MSP	1	1	1	0	1	1	0	0	1	1	0	1	0	0	1	1	0	0	1	0	0	1	0	1	0	1	1	1	0	0	1	1	1	0	1	0	1	1	1	0	1	0	1	0	1	1	0
Cd-5μ	6	HPA	0	1	1	1	1	0	1	0	1	0	0	1	0	1	1	0	0	0	1	0	1	1	0	0	1	1	0	1	1	0	0	1	1	1	1	0	1	1	0	1	0	0	1	0	1	0	1
Cd-5μ	6	MSP	0	0	1	0	1	1	1	0	1	0	1	0	1	0	1	0	0	1	0	0	0	1	0	1	0	0	0	1	0	0	1	1	1	0	0	0	1	0	0	0	0	0	0	0	0	0	1
Cd-10μ	1	HPA	0	1	1	1	0	1	1	0	0	0	0	0	1	0	1	0	0	1	0	1	1	0	1	0	0	0	1	1	0	0	1	0	1	0	0	1	0	1	0	1	1	1	1	0	0	1	1
Cd-10μ	1	MSP	0	1	1	0	1	0	1	0	1	0	0	0	1	1	0	1	0	1	0	0	1	1	1	1	0	1	1	1	0	1	0	0	1	0	1	0	1	1	0	1	0	0	1	0	1	1	0
Cd-10μ	2	HPA	1	1	1	1	1	0	1	0	1	0	1	0	1	1	0	1	0	0	1	0	1	1	0	1	0	1	1	1	0	1	0	1	0	1	0	1	0	1	0	1	0	1	0	0	1	1	1
Cd-10μ	2	MSP	1	1	1	0	0	1	1	0	1	0	0	1	0	1	1	0	0	0	1	0	1	1	0	0	0	1	1	0	0	0	0	1	1	0	0	1	1	0	0	0	0	0	1	0	1	0	1
Cd-10μ	3	HPA	0	1	1	1	1	0	1	0	1	0	1	0	1	1	0	1	0	1	0	0	0	1	0	1	0	1	1	0	1	0	1	1	0	1	0	1	0	1	0	1	0	1	1	0	1	1	1
Cd-10μ	3	MSP	1	0	1	0	0	1	1	1	0	1	0	1	1	0	1	0	0	0	1	0	0	1	0	1	1	0	1	1	0	1	1	1	1	0	0	1	0	0	0	1	0	1	1	0	0	0	1
Cd-10μ	4	HPA	0	1	0	1	0	1	0	0	1	1	1	0	1	1	1	0	1	1	0	0	0	1	0	1	0	1	1	1	0	1	1	0	0	1	0	0	0	1	0	1	0	0	1	0	1	1	1
Cd-10μ	4	MSP	0	0	1	1	1	0	1	0	1	1	1	0	1	1	1	0	0	1	0	0	0	0	0	1	1	0	1	1	0	1	0	0	0	1	0	1	0	1	1	0	1	1	1	0	1	1	0
Cd-10μ	5	HPA	0	1	0	1	0	1	1	0	1	0	1	1	0	0	1	0	0	1	0	1	1	1	0	1	0	1	0	0	0	0	0	0	0	0	0	0	0	1	0	0	1	0	1	0	0	0	1
Cd-10μ	5	MSP	0	0	0	1	0	1	1	0	1	1	1	1	1	1	0	1	0	1	0	1	0	1	1	1	0	0	1	1	1	1	0	1	1	0	0	1	0	1	1	1	0	0	1	0	1	0	1
Cd-10μ	6	HPA	0	1	0	1	0	1	1	0	1	0	1	0	1	1	0	0	0	1	0	1	0	1	0	1	0	1	0	1	0	1	0	1	1	0	0	1	0	0	0	0	1	0	1	0	0	0	1
Cd-10μ	6	MSP	0	1	1	1	1	0	1	0	1	0	1	0	1	1	0	1	0	1	0	1	0	1	0	1	0	0	1	1	0	0	1	1	1	0	0	1	1	0	1	1	1	1	1	0	1	1	1
Cd-50μ	1	HPA	1	0	0	1	1	0	1	1	0	1	0	1	1	0	0	1	0	1	0	0	1	1	1	0	0	1	1	0	1	1	0	1	0	0	1	0	1	1	0	0	1	1	1	1	0	1	1
Cd-50μ	1	MSP	0	1	0	1	0	0	1	1	1	0	1	1	1	0	1	0	0	1	0	0	1	1	0	1	0	1	0	1	1	1	1	0	1	0	1	0	0	0	1	0	1	0	0	0	1	1	1
Cd-50μ	2	HPA	0	1	0	1	0	1	0	1	0	1	1	0	1	0	1	1	1	0	1	0	0	1	0	1	0	1	1	0	1	1	0	1	1	0	0	0	0	0	1	0	1	0	0	0	1	0	1
Cd-50μ	2	MSP	0	0	1	0	1	0	1	0	1	0	1	0	1	1	1	0	0	1	0	0	0	1	1	0	0	1	0	1	1	1	1	1	1	0	1	0	1	0	1	1	1	0	1	0	0	1	0
Cd-50μ	3	HPA	0	0	1	0	1	0	1	1	0	0	1	1	1	0	1	1	0	1	1	0	1	1	1	1	0	1	1	1	1	1	0	0	1	0	1	0	1	0	1	0	1	1	1	0	1	1	0
Cd-50μ	3	MSP	0	1	0	1	0	1	1	0	1	1	0	1	1	0	1	0	0	1	0	1	0	1	0	1	0	1	1	1	0	1	0	1	1	0	0	1	0	0	1	0	0	1	1	0	1	1	0
Cd-50μ	4	HPA	1	1	1	1	1	1	1	1	1	0	1	0	0	1	1	0	0	1	0	0	0	0	1	0	0	1	1	0	1	0	0	0	1	0	1	0	1	1	0	1	0	0	0	1	1	1	1
Cd-50μ	4	MSP	0	0	0	1	0	1	1	0	1	1	0	0	0	1	0	1	1	0	1	0	0	1	0	1	1	1	0	1	1	0	1	0	0	1	0	0	0	0	1	1	0	0	1	1	1	0	1
Cd-50μ	5	HPA	0	1	0	0	0	0	1	1	1	1	0	1	1	1	1	0	0	1	0	0	1	1	1	0	0	1	0	1	0	1	0	1	1	1	0	1	1	0	1	0	0	1	0	1	0	0	1
Cd-50μ	5	MSP	0	0	1	0	1	0	1	0	1	1	0	1	1	1	0	0	0	1	0	0	0	1	0	1	0	1	0	1	1	0	1	1	1	0	1	0	0	0	1	1	0	0	1	0	0	0	1
Cd-50μ	6	HPA	1	0	1	0	0	1	1	0	1	0	0	1	0	1	0	0	0	0	1	0	1	0	0	1	0	0	1	0	1	0	0	0	0	1	0	0	0	1	0	1	0	0	1	0	1	1	0
Cd-50μ	6	MSP	1	1	0	1	0	1	0	1	0	0	0	1	1	1	0	1	0	0	1	0	0	1	1	1	0	1	1	0	1	0	1	0	0	1	0	1	1	0	0	1	0	1	1	1	1	0	0
Cd-100μ	1	HPA	0	0	1	1	0	1	0	0	1	0	0	1	1	0	1	0	0	1	0	0	0	0	1	0	0	0	1	1	1	1	0	0	1	0	1	0	1	0	1	0	0	0	1	0	1	0	1
Cd-100μ	1	MSP	0	1	1	0	1	0	1	0	1	1	0	1	0	1	0	0	0	0	1	0	1	1	0	1	1	0	0	1	0	0	1	1	1	0	0	0	1	0	1	1	0	0	1	0	0	0	1
Cd-100μ	2	HPA	1	0	1	0	1	1	0	1	0	1	1	1	0	0	1	0	0	1	0	0	0	1	0	1	0	1	1	0	1	1	0	0	1	0	0	1	1	0	1	0	1	1	1	0	1	1	0
Cd-100μ	2	MSP	0	0	1	0	1	0	1	1	1	0	0	1	1	0	1	0	0	1	0	1	0	1	0	0	1	0	1	0	1	0	1	1	0	0	1	0	0	0	0	1	0	1	1	1	1	1	1
Cd-100μ	3	HPA	0	1	1	1	0	1	0	0	1	1	0	1	1	0	1	0	1	1	0	0	1	1	1	0	1	0	1	0	0	1	0	0	0	0	0	1	1	0	1	0	1	0	1	0	1	1	0
Cd-100μ	3	MSP	0	1	1	1	0	1	0	1	1	0	0	1	0	1	1	1	0	0	1	0	1	1	0	1	0	1	1	0	1	1	1	1	1	0	1	0	1	0	1	0	0	1	1	0	0	1	0
Cd-100μ	4	HPA	1	0	1	0	1	0	1	0	1	1	0	0	1	1	0	1	0	1	0	1	1	0	1	0	1	0	1	1	1	1	0	0	0	1	0	1	1	0	1	1	0	0	1	1	1	1	0
Cd-100μ	4	MSP	1	1	0	1	0	1	1	0	0	1	0	1	1	0	1	0	0	0	1	0	1	1	0	0	0	1	1	1	0	0	1	1	1	0	0	0	1	0	1	0	0	0	1	0	1	0	1
Cd-100μ	5	HPA	0	1	1	1	1	0	1	0	1	1	0	1	1	0	1	0	0	1	0	0	0	1	1	1	0	1	0	1	0	1	1	0	0	0	1	1	1	1	0	1	0	0	1	0	1	0	1
Cd-100μ	5	MSP	1	1	1	0	0	1	1	0	1	0	1	0	1	1	0	1	1	0	1	0	1	1	0	0	1	0	1	0	1	1	0	1	1	0	1	0	1	0	1	1	0	1	1	1	1	0	1
Cd-100μ	6	HPA	1	1	0	1	1	0	0	0	0	1	0	0	1	0	1	0	0	0	1	0	1	1	0	0	1	1	1	0	1	0	1	1	0	1	0	1	0	1	0	1	1	0	1	0	1	1	0
Cd-100μ	6	MSP	1	1	1	0	0	0	1	1	0	0	1	0	1	0	1	0	1	0	1	0	1	0	1	1	0	1	1	0	1	1	0	1	1	1	0	0	1	1	0	1	0	1	0	0	1	0	1
[truncated: 808 more columns]

## Sheet: Data B
Supplementary Data B. Raw data of MSAP used in Fig. 6C
Treatment	Sample	Enzyme	E14*TGC69	E14*TGC70	E14*TGC73	E14*TGC75	E14*TGC76	E14*TGC77	E14*TGC78	E14*TGC80	E14*TGC81	E14*TGC82	E14*TGC83	E14*TGC84	E14*TGC85	E14*TGC87	E14*TGC88	E14*TGC90	E14*TGC92	E14*TGC94	E14*TGC95	E14*TGC97	E14*TGC98	E14*TGC99	E14*TGC101	E14*TGC102	E14*TGC104	E14*TGC105	E14*TGC106	E14*TGC108	E14*TGC109	E14*TGC111	E14*TGC112	E14*TGC113	E14*TGC115	E14*TGC116	E14*TGC117	E14*TGC118	E14*TGC120	E14*TGC121	E14*TGC122	E14*TGC123	E14*TGC124	E14*TGC126	E14*TGC127	E14*TGC129	E14*TGC131	E14*TGC132	E14*TGC132
Cd	1	HPA	0	1	1	1	0	1	0	1	0	1	0	1	1	0	0	0	0	1	1	1	0	1	1	1	0	0	1	1	0	1	0	0	0	0	1	0	1	1	0	0	0	1	1	0	0	1	0
Cd	1	MSP	0	0	1	0	1	0	1	1	1	0	1	0	1	0	1	1	0	0	1	1	0	1	1	0	0	1	0	1	1	1	0	0	1	1	0	0	0	1	0	1	0	1	1	1	0	0	0
Cd	2	HPA	0	1	1	1	1	0	1	1	0	1	0	1	0	0	1	1	0	0	1	1	0	1	0	0	0	1	0	1	0	1	0	1	0	1	1	0	1	1	0	1	0	1	0	1	0	0	1
Cd	2	MSP	1	0	0	1	0	1	1	1	1	0	1	0	1	0	1	1	1	1	0	1	0	1	1	0	0	1	0	0	0	1	0	0	0	1	0	0	0	1	1	1	0	0	0	0	0	0	0
Cd	3	HPA	0	1	1	0	1	0	1	1	0	1	0	0	1	0	1	0	1	1	1	0	1	1	1	1	0	1	0	1	0	1	0	0	1	1	0	0	0	1	0	1	1	1	0	1	0	1	0
Cd	3	MSP	0	0	0	1	0	1	1	1	0	1	1	0	1	0	1	1	0	1	1	1	0	1	0	1	0	1	0	0	1	0	1	0	0	1	0	0	1	1	0	1	0	0	0	0	0	0	0
Cd	4	HPA	1	0	1	1	1	0	1	0	0	1	0	1	1	0	1	0	0	0	0	0	0	1	0	1	0	1	0	0	1	0	0	0	0	1	1	0	0	1	1	0	1	0	0	0	1	0	1
Cd	4	MSP	0	1	0	1	1	0	1	1	0	1	1	0	1	0	1	1	0	0	1	1	0	1	1	1	0	1	0	1	1	0	0	0	1	1	0	0	1	1	1	1	0	1	0	0	0	0	1
Cd	5	HPA	0	1	1	1	0	0	1	1	0	1	0	1	1	0	1	0	0	1	1	1	0	1	1	0	0	1	1	1	0	1	0	1	0	1	1	0	0	1	1	0	0	1	1	1	1	1	0
Cd	5	MSP	0	0	1	1	0	1	1	0	1	1	1	0	1	0	1	1	0	0	1	0	1	0	0	0	0	1	0	0	1	0	0	0	0	0	0	0	0	1	1	1	0	1	0	0	0	0	0
Cd	6	HPA	0	1	1	1	1	0	1	1	0	1	0	1	0	0	1	0	1	0	1	1	0	1	0	0	0	0	1	1	1	1	0	0	0	0	0	0	1	1	0	1	0	1	0	0	0	0	1
Cd	6	MSP	1	0	1	0	1	0	1	1	0	1	0	1	0	0	1	0	1	0	1	1	0	1	0	0	0	1	0	0	1	0	0	0	1	1	0	0	1	1	1	0	0	1	0	0	0	0	0
CK	1	HPA	1	0	1	0	0	1	0	1	1	1	0	0	0	0	0	0	0	0	1	1	1	1	1	1	1	1	0	0	1	1	1	0	1	1	1	0	1	1	0	0	0	1	1	1	1	0	1
CK	1	MSP	1	1	1	1	0	1	0	0	0	0	1	1	1	0	0	0	0	0	1	1	0	1	1	1	1	0	0	1	0	1	0	1	1	0	0	0	0	0	0	0	1	1	1	1	1	1	0
CK	2	HPA	1	1	1	1	1	1	1	1	1	1	0	1	1	1	0	1	0	0	0	0	0	1	0	0	1	0	1	0	0	0	0	1	1	0	1	0	1	0	0	0	0	1	1	1	1	0	1
CK	2	MSP	1	0	1	1	0	1	0	1	1	1	1	1	1	1	0	0	1	0	1	0	1	0	0	1	1	0	1	0	0	1	0	1	1	1	0	0	1	0	0	0	1	1	1	1	0	1	0
CK	3	HPA	1	1	1	1	1	1	1	1	1	1	0	0	0	0	0	0	1	0	1	1	1	1	1	0	1	0	1	1	0	0	1	0	0	1	0	1	0	0	0	0	0	0	0	0	1	1	1
CK	3	MSP	1	0	1	1	1	0	1	0	0	1	0	1	1	0	0	0	0	0	1	0	0	1	0	1	1	1	0	1	0	1	1	0	1	0	1	0	0	0	0	1	0	1	1	1	1	1	1
CK	4	HPA	1	0	1	1	1	1	0	1	1	1	0	0	1	0	1	0	0	0	0	0	1	1	0	1	1	1	0	0	0	0	1	0	1	1	0	0	1	0	1	1	1	1	1	0	1	0	1
CK	4	MSP	0	1	1	1	1	0	0	1	0	1	1	0	1	0	0	0	0	0	1	1	0	1	0	1	0	1	0	0	0	1	0	0	1	1	0	1	1	1	0	1	1	1	0	1	0	0	1
CK	5	HPA	1	1	1	1	0	1	0	1	0	1	0	0	1	0	1	1	1	0	1	0	1	0	0	1	1	0	1	1	0	0	0	0	0	0	0	0	0	0	1	0	1	1	1	1	0	0	0
CK	5	MSP	1	1	1	1	0	1	0	0	0	0	0	0	1	0	0	0	0	1	1	1	0	0	1	1	1	0	1	1	0	0	0	0	0	0	0	0	0	0	1	0	1	0	1	0	1	1	0
CK	6	HPA	1	1	1	1	0	1	0	0	1	1	0	0	1	0	1	0	1	0	1	0	1	1	0	1	1	0	1	0	1	1	1	0	0	1	0	1	0	0	1	0	1	1	0	1	0	0	1
CK	6	MSP	0	1	1	0	0	1	0	1	1	0	1	0	0	1	0	0	0	1	1	0	1	0	0	1	1	0	0	0	0	1	0	1	0	1	0	1	0	1	1	0	0	0	0	0	1	0	1
DPI-Cd	1	HPA	0	1	1	1	1	0	1	1	0	1	1	1	0	0	1	1	1	1	1	0	1	0	1	0	1	0	1	1	1	0	1	0	1	0	1	1	0	1	1	0	1	1	0	0	1	0	1
DPI-Cd	1	MSP	1	1	1	1	1	0	0	0	0	1	1	0	1	0	1	1	0	1	0	1	0	1	1	1	1	0	0	1	1	1	1	0	1	1	0	1	0	0	1	0	0	1	0	1	0	1	0
DPI-Cd	2	HPA	1	0	0	1	1	0	1	0	1	1	0	1	1	1	0	1	0	1	1	0	0	1	1	0	0	0	0	0	0	0	1	0	0	1	1	0	1	0	0	0	1	0	1	0	0	0	1
DPI-Cd	2	MSP	1	1	1	1	1	0	1	1	0	0	1	1	1	1	1	0	1	0	1	1	0	1	1	0	0	0	1	0	1	1	1	1	1	1	0	1	0	1	0	0	0	1	0	1	0	0	1
DPI-Cd	3	HPA	1	0	1	0	1	0	1	0	1	0	1	0	1	0	1	0	0	1	1	0	1	0	1	1	0	0	1	1	1	0	0	0	1	0	1	0	1	1	0	1	0	1	1	0	0	1	0
DPI-Cd	3	MSP	1	1	1	1	1	1	0	1	0	1	1	0	1	0	1	0	1	0	1	1	0	1	1	0	0	0	1	0	1	1	0	1	0	0	0	0	0	1	0	1	0	0	1	1	1	0	1
DPI-Cd	4	HPA	0	1	1	1	1	0	1	0	0	1	0	1	0	0	1	1	0	0	0	1	0	1	1	1	0	0	0	1	1	1	1	0	1	1	0	0	1	0	0	1	1	1	0	0	0	0	0
DPI-Cd	4	MSP	0	1	1	1	1	0	1	0	0	0	1	1	0	1	1	1	0	1	0	1	0	1	1	1	1	1	0	0	1	1	1	0	0	1	0	0	0	1	0	1	0	0	1	0	0	0	1
DPI-Cd	5	HPA	0	1	1	1	1	0	1	0	0	1	0	1	0	0	1	1	1	0	1	1	0	1	1	0	0	0	1	0	1	1	1	1	0	0	1	1	0	1	0	0	0	0	1	1	1	1	0
DPI-Cd	5	MSP	1	0	0	1	1	1	0	1	1	0	1	1	0	0	1	0	1	0	1	1	1	0	1	1	1	1	0	0	1	1	1	0	0	0	0	1	0	1	1	1	1	1	0	0	1	0	0
DPI-Cd	6	HPA	0	1	1	1	1	0	1	1	0	1	0	1	0	1	0	0	1	1	0	0	1	0	0	0	1	0	1	1	1	1	0	1	1	0	0	0	1	0	0	0	0	1	1	1	1	1	0
DPI-Cd	6	MSP	1	0	1	1	1	0	1	1	0	1	1	0	1	0	1	0	0	0	0	0	0	1	0	1	0	1	0	1	0	1	0	1	1	0	0	1	0	0	0	1	0	1	0	1	0	0	1
DPI-Mn	1	HPA	1	0	1	1	1	0	1	0	1	0	1	0	0	1	0	1	0	1	1	1	0	1	1	0	0	0	1	0	1	0	1	1	0	1	0	0	1	0	0	0	0	1	0	0	1	1	0
DPI-Mn	1	MSP	1	1	1	1	1	0	1	1	0	1	1	0	1	0	1	1	0	0	1	1	0	1	0	0	1	1	0	0	1	0	1	0	1	0	0	0	1	1	1	0	1	1	1	1	0	0	1
DPI-Mn	2	HPA	1	0	1	0	1	0	0	0	1	0	1	0	1	0	1	0	1	1	1	0	1	1	1	0	1	1	0	0	1	0	0	0	0	1	1	1	0	1	0	1	1	1	0	0	1	1	0
DPI-Mn	2	MSP	0	1	1	1	1	0	1	1	0	1	0	1	1	1	0	0	1	1	0	1	0	1	0	1	1	0	1	1	1	0	0	1	0	1	0	0	1	1	1	0	1	1	0	0	1	0	0
DPI-Mn	3	HPA	0	1	1	1	1	1	0	1	1	1	0	1	0	0	1	0	0	1	1	1	0	1	1	0	0	0	1	0	1	0	1	0	1	1	0	1	1	0	1	0	0	1	0	0	0	0	1
DPI-Mn	3	MSP	1	1	1	1	1	0	1	1	0	0	1	1	0	0	1	0	1	0	0	0	1	0	0	1	0	1	0	1	1	1	0	0	0	1	0	0	0	1	1	0	0	1	0	0	0	0	1
DPI-Mn	4	HPA	1	0	1	1	0	1	0	1	1	1	0	1	1	0	1	0	1	1	1	1	0	1	1	1	0	0	0	0	1	0	0	1	1	0	0	0	1	1	1	1	1	1	0	0	0	1	0
DPI-Mn	4	MSP	1	1	1	1	1	1	1	1	1	1	0	1	0	0	1	0	0	0	0	0	0	0	0	0	0	0	0	0	1	0	0	0	0	0	1	0	0	0	1	0	0	0	0	0	0	0	0
DPI-Mn	5	HPA	0	1	1	1	0	1	0	0	0	0	1	0	0	1	0	1	1	1	1	1	0	1	0	0	0	1	1	0	1	0	0	1	0	0	1	0	1	1	0	0	1	1	0	1	1	0	1
DPI-Mn	5	MSP	0	0	1	0	0	1	0	1	0	1	0	0	0	0	1	0	1	0	1	0	0	0	0	0	0	1	0	1	0	0	0	0	0	0	0	0	0	0	0	0	0	1	0	0	0	0	0
DPI-Mn	6	HPA	1	1	1	1	0	1	0	1	0	0	1	0	1	0	1	0	1	0	0	0	0	1	0	0	1	1	0	0	1	0	0	0	1	0	1	1	1	0	1	0	1	1	0	1	0	0	1
DPI-Mn	6	MSP	0	1	1	0	1	0	1	0	1	1	1	0	1	0	1	1	1	1	1	1	0	1	0	0	0	1	0	0	1	1	0	0	0	0	0	0	1	1	0	1	0	0	0	0	1	0	0
IMZ-Cd	1	HPA	1	0	1	1	0	1	0	0	0	0	0	1	1	1	1	0	0	1	0	1	0	0	0	0	1	0	1	0	0	0	0	0	1	0	1	0	0	1	1	0	0	0	1	1	0	1	0
IMZ-Cd	1	MSP	1	0	1	1	0	0	1	1	0	0	1	1	1	0	1	1	0	0	1	1	1	0	0	0	0	1	0	0	1	0	0	0	1	1	0	0	1	1	1	0	0	0	0	0	0	0	0
IMZ-Cd	2	HPA	1	1	1	1	1	1	1	0	1	1	0	1	1	1	1	0	1	0	0	0	1	1	0	1	1	0	0	0	1	0	1	0	0	0	1	1	0	0	1	0	1	1	0	0	0	1	0
IMZ-Cd	2	MSP	1	1	1	0	0	0	1	0	1	0	0	0	0	0	1	0	0	0	0	1	0	0	0	0	0	0	0	0	0	1	0	0	0	1	1	0	1	1	0	1	0	1	0	0	0	0	0
IMZ-Cd	3	HPA	1	1	1	1	1	0	1	1	0	1	0	1	0	0	1	1	0	0	0	0	0	0	0	0	0	1	0	0	1	0	1	0	0	0	0	0	0	0	0	0	0	1	0	0	0	0	0
IMZ-Cd	3	MSP	0	1	1	1	1	0	1	1	0	1	0	1	1	0	1	1	0	0	1	1	0	1	1	0	0	1	0	0	1	1	0	1	0	1	1	0	0	1	1	0	0	1	1	1	0	1	0
IMZ-Cd	4	HPA	1	0	1	1	1	0	1	1	1	0	1	0	1	0	1	0	1	0	1	1	1	1	0	1	0	1	0	0	0	0	1	0	1	0	0	0	1	1	1	0	1	1	0	1	1	1	0
IMZ-Cd	4	MSP	0	1	1	0	1	1	1	0	1	0	1	1	1	0	1	1	0	1	1	1	0	1	1	0	0	1	0	0	1	1	0	1	1	1	0	1	0	1	0	1	1	1	0	0	1	0	0
IMZ-Cd	5	HPA	1	0	1	1	1	0	0	0	0	0	0	0	1	0	0	1	1	1	1	1	0	0	0	1	1	1	1	0	1	0	1	0	1	0	0	1	0	1	0	0	0	1	0	1	1	1	0
IMZ-Cd	5	MSP	0	1	1	1	0	0	1	1	0	1	0	1	0	0	1	1	0	1	1	1	1	0	0	0	1	0	0	1	1	1	1	0	1	1	0	0	1	1	0	1	1	0	0	1	1	0	0
IMZ-Cd	6	HPA	0	1	1	1	0	1	0	0	0	1	1	1	0	0	1	0	1	1	1	1	0	1	0	1	0	0	1	0	0	0	1	0	1	1	1	0	1	1	1	0	1	0	0	1	0	1	0
IMZ-Cd	6	MSP	1	1	1	1	1	1	0	1	0	1	0	1	0	1	1	0	1	0	0	0	0	0	0	0	1	1	0	1	0	1	1	1	1	1	0	1	1	1	1	0	0	1	0	0	1	1	0
IMZ-Mn	1	HPA	1	0	1	1	1	0	0	1	0	1	1	0	1	0	1	1	0	0	1	1	1	1	0	1	1	1	0	1	0	1	1	0	1	0	0	1	0	1	0	0	1	0	1	0	0	0	1
IMZ-Mn	1	MSP	0	1	1	1	1	0	1	0	1	0	1	0	1	0	1	1	0	1	1	1	0	1	1	0	0	1	0	1	1	1	0	1	1	1	0	0	1	1	0	1	0	1	0	1	0	1	0
IMZ-Mn	2	HPA	1	1	1	0	0	1	1	1	0	0	0	1	0	1	1	0	1	1	0	1	0	1	0	0	1	0	1	0	1	0	1	0	0	0	1	1	0	0	1	1	1	1	0	0	0	1	0
IMZ-Mn	2	MSP	1	0	1	1	0	0	1	1	1	1	0	1	1	0	1	1	0	1	1	1	1	0	1	0	0	0	0	1	1	1	0	1	1	0	0	0	1	0	0	1	0	1	1	1	0	1	0
IMZ-Mn	3	HPA	1	0	1	1	1	1	0	1	1	0	1	0	1	0	1	0	1	0	0	1	0	0	1	0	0	0	1	1	0	1	0	1	0	1	0	0	1	0	0	1	1	1	1	1	1	0	1
IMZ-Mn	3	MSP	1	1	1	1	1	0	1	1	0	1	1	0	0	1	1	0	1	0	0	1	0	1	0	0	1	0	0	1	1	1	1	0	0	1	0	0	1	1	1	0	0	1	0	1	1	0	1
IMZ-Mn	4	HPA	0	1	1	1	1	1	0	1	0	0	1	0	1	0	1	1	1	0	0	0	0	0	0	0	0	1	0	1	1	0	0	0	0	0	0	0	1	1	1	0	1	1	0	0	0	0	0
IMZ-Mn	4	MSP	0	1	1	0	1	0	1	1	0	1	0	1	0	0	1	0	0	0	1	0	0	0	0	0	1	1	0	1	1	1	0	0	1	1	0	1	0	1	0	0	1	1	1	1	1	0	0
IMZ-Mn	5	HPA	1	1	1	0	1	1	0	0	1	0	0	1	1	0	1	0	1	0	1	0	0	1	1	1	1	0	1	1	0	1	0	1	0	1	1	1	0	0	0	0	0	1	0	1	1	1	0
IMZ-Mn	5	MSP	0	1	1	1	0	1	1	1	0	0	1	0	0	0	1	1	1	1	1	1	0	1	1	0	0	1	0	0	1	0	0	0	0	0	0	0	0	1	1	1	0	1	0	0	0	0	0
IMZ-Mn	6	HPA	0	1	1	1	1	0	1	1	0	1	1	1	0	0	1	1	1	1	1	1	0	1	1	0	0	0	1	1	0	0	1	1	0	1	0	0	0	1	0	0	0	1	1	1	1	0	1
IMZ-Mn	6	MSP	1	1	0	1	0	1	0	1	0	1	0	1	0	0	1	0	1	0	1	1	0	1	0	0	0	1	0	1	1	0	0	0	1	1	0	0	1	1	0	1	0	1	0	0	0	0	0
Mn	1	HPA	1	1	1	1	0	1	0	1	0	0	1	1	0	0	1	0	1	1	1	1	0	1	0	0	0	0	1	1	0	0	1	1	0	1	0	1	1	0	0	0	1	1	1	1	0	1	0
Mn	1	MSP	1	0	1	1	1	0	1	0	1	1	0	0	0	0	1	0	0	1	1	1	1	1	0	1	1	0	1	1	1	1	0	1	1	0	0	0	1	1	1	0	0	1	1	1	1	0	1
Mn	2	HPA	1	0	1	1	1	0	0	1	0	1	0	0	0	0	1	0	0	1	1	1	0	1	1	0	0	1	0	1	0	1	0	1	0	1	1	0	1	1	1	0	0	1	1	1	1	0	0
Mn	2	MSP	0	1	1	0	1	0	1	0	1	0	1	0	1	0	1	1	0	0	1	1	1	0	0	0	1	1	1	0	1	0	1	0	1	1	0	0	1	1	1	0	0	1	0	1	1	0	1
Mn	3	HPA	0	1	1	0	1	0	0	0	1	0	1	0	0	0	1	1	0	1	1	1	0	1	0	1	0	0	0	0	0	0	0	0	0	0	0	1	0	0	0	0	0	0	0	0	0	0	0
Mn	3	MSP	0	1	1	0	1	0	1	0	0	1	1	0	1	0	1	1	1	0	0	0	0	0	0	0	0	0	0	0	0	0	0	0	0	1	0	0	0	1	0	0	0	0	0	0	0	0	0
Mn	4	HPA	0	1	0	1	1	0	1	0	1	1	1	0	0	1	1	1	1	1	1	0	0	0	0	0	1	0	0	0	1	1	0	0	0	1	1	0	0	1	0	0	0	1	0	0	0	0	0
Mn	4	MSP	0	1	1	1	0	1	0	1	1	0	0	1	0	0	1	1	0	0	0	0	0	0	0	0	0	0	0	1	0	0	0	0	0	0	0	0	0	0	0	0	0	0	0	0	0	0	0
Mn	5	HPA	1	1	1	0	0	0	0	0	0	0	0	0	0	0	0	1	1	1	1	0	0	0	0	0	0	0	0	0	0	0	0	0	0	0	0	0	0	0	0	0	0	0	0	0	0	0	0
Mn	5	MSP	0	1	1	1	0	1	1	1	1	0	1	0	0	0	1	1	1	1	1	1	0	0	1	0	0	0	0	0	1	1	0	0	1	1	0	0	1	1	1	1	0	0	0	0	0	0	0
Mn	6	HPA	0	1	1	1	1	0	1	1	0	1	1	1	0	1	1	1	0	0	1	1	0	1	1	1	1	0	1	0	1	1	0	1	0	1	1	0	0	1	0	1	1	1	0	1	1	0	1
Mn	6	MSP	0	1	1	0	1	0	1	0	1	0	0	1	0	0	1	1	0	1	1	1	1	1	0	0	0	1	0	0	1	1	1	0	0	1	0	0	1	1	0	1	0	1	0	0	0	0	1
[truncated: 934 more columns]
